# Supplementary material for: Multicenter survey on implantable collamer lens dislocation
Source: PLoS One. 2022 Feb 14;17(2):e0264015. doi: 10.1371/journal.pone.0264015 (PMC8843229; doi:10.1371/journal.pone.0264015)
Supplement: S1 Data — (XLSX) [file pone.0264015.s001.xlsx]

## Sheet: Case data
	Case	Sex	Age	Final visit before trauma					Three months after repositioning surgery
				UDVA	CDVA	IOP	Vault	ECD	UDVA	CDVA	IOP	Vault	ECD	Complications
				(logMAR)	(logMAR)	(mmHg)		(cells/mm2)	(logMAR)	(logMAR)	(mmHg)		(cells/mm2)
	#1	Male	39	-0.176	-0.301	15	1.5CT	3125	-0.176	-0.176	13	1.5CT	3001	None
	#2	Male	39	-0.176	-0.176	13	1.5CT	3001	-0.301	-0.079	17	1.5CT	3050	None
	#3	Male	25	-0.079	-0.176	22	0.9mm	2976	-0.079	-0.176	21	0.82mm	2985	None
	#4	Male	26	-0.079	-0.176	21	0.82mm	2985	-0.079	-0.079	17	0.79mm	2849	None
	#5	Male	28	-0.176	-0.176	15	1.5CT	3003	-0.079	-0.176	17	1.25CT	2958	None
	#6	Male	24	0.222	-0.176	15	1CT	2808	0.097	-0.301	12	1CT	2739	RD 8 days after injury
														Scleral buckling
														Pigment deposition on the ICL surface
	#7	Male	30	-0.176	-0.176	18	2CT	2854	-0.301	-0.301	12	1.5CT	-	Pigment deposition on the ICL surface
	ICL = implantable collamer lens, UDVA = uncorrected distance visual acuity, CDVA = corrected distance visual acuity, IOP = Intraocular pressure, ECD = corneal endothelial cell density, CT = corneal thickness, RD = retinal detachment

## Sheet: Detail of ocular trauma
Detail of ICL dislocation						First post-trauma examination findings												Postoperative complications
Case	Sex	Time at injury (after initial surgery)	Cause of injury	Chief complaint	Eye pain	Non-ocular findings	Place of ICL prolapse	Seidel	Iris prolapse	ICL touch to the cornea	Corneal edema	Hyphema	AC inflammation	IOP	Goniodialysis	Iris damage	Time of ICL reepositioning ssurgeery	IOP rise	Pigment deposition on ICL	Pigment deposition on the angle	Endophthalmitis	Fundus complication	Residual subjective symptoms that may have been caused by trauma	Secondary surgery	Others
1	Male	10M	Blunt ocular trauma from another player’s hand during a futsal match	Blurreed vision	Yes	No	superonasal and inferonasal haptic	No	No	No	No	No	No	24	No	No	3 days	No	No	No	No	No	No	No
2	Male	21M	Blunt ocular trauma from another player’s foot during a futsal match	Blurreed vision	Yes	No	inferonasal haptic	No	No	No	No	No	No	18	No	No	5 days	No	No	No	No	No	No	No
3	Male	11M	Direct hit from a futsal ball	Blurreed vision	No	No	inferonasal haptic	No	No	No	No	No	Mild		No	No	1 day	No	No	No	No	No	No	No
4	Male	26M	Direct hit from a futsal ball	Blurreed vision	No	No	inferonasal haptic	No	No	No	No	No	Mild		No	No	1 day	No	Mild	No	No	No	No	No
5	Male	14M	Blunt ocular trauma from a pole on the road while riding a bicycle	Blurreed vision	Yes	No	inferonasal haptic	No	No	No	No	No	No	12	No	No	2 days	No	No	No	No	Yes	No	No	Retinal concussion was observed in the fundus, but disappeared after 2 days.
6	Male	82M	Blunt ocular trauma from a Mortuary tablet while working at a temple	Blurreed vision	Yes	Eyelid laceration sutured at another hospital	superotemporal and infeerotemporal haptics	No	No	No	No	No	Mild	15	No	No	3 days	No	No	No	No	Yes	Yes	Yes	Eight days after the trauma, the patient was admitted to the hospital for surgery for retinal detachment.
7	Male	36M	Blunt ocular trauma from another player's elbow while playing basketball	Blurreed vision	No	No	inferonasal haptic	No	No	No	No	No	No		No	No	0 day	No	Mild	No	No	No	No	No

## Sheet: UDVA
UDVA	Final visit before trauma	3 months after repositioning suregery		UDVA logMAR	Final visit before trauma	3 months after repositioning suregery
	1.2	1.2			-0.0791812	-0.0791812
	1.2	1			-0.0791812	0
	1.5	1			-0.176091	0
	0.7	0.8			0.154902	0.09691
	1.5	1.5			-0.176091	-0.176091
	1.5	2			-0.176091	-0.30103
	0.6	2			0.221849	-0.30103
				average	-0.0442694	-0.108632	p=0.8125
				SD	0.16586	0.155618
					Final visit before trauma	3 months after repositioning suregery
				average	-0.0442694	-0.108632
				SD	0.16586	0.155618

## Sheet: CDVA
CDVA	Final visit before trauma	3 months after repositioning suregery		CDVA logMAR	Final visit before trauma	3 months after repositioning suregery
	1.5	1.5			-0.176091	-0.176091
	1.5	1.2			-0.176091	-0.0791812
	1.5	1.5			-0.176091	-0.176091
	1.5	1.2			-0.176091	-0.0791812
	2	1.5			-0.30103	-0.176091
	1.5	2			-0.176091	-0.30103
	1.5	2			-0.176091	-0.30103
				average	-0.19394	-0.184099	p>0.999
				SD	0.0472224	0.0908786
					Final visit before trauma	3 months after repositioning suregery
				average	-0.19394	-0.184099
				SD	0.0472224	0.0908786
